# Supplementary material for: Long Pentraxin 3 as a New Biomarker for Diagnosis of Hip and Knee Periprosthetic Joint Infections
Source: J Clin Med. 2023 Jan 29;12(3):1055. doi: 10.3390/jcm12031055 (PMC9917747; doi:10.3390/jcm12031055)
Supplement: Supplementary file 1 [file jcm-12-01055-s001.zip]

Archive with 1 entries (1 files):
- jcm-2129820-supplementary.pdf
